# Supplementary material for: Linked color imaging improves the diagnostic accuracy of eosinophilic esophagitis
Source: DEN Open. 2022 Jul 25;3(1):e146. doi: 10.1002/deo2.146 (PMC9310047; doi:10.1002/deo2.146)
Supplement: Supplementary file 1 — Table S1. Esophageal conditions whose images were collected as the non‐eosinophilic esophagitis group [file DEO2-3-e146-s005.xlsx]

## Sheet: Sheet1
supplementary table 1.The esophageal conditions whose image was collected as non-EoE group.
conditions	number of subjects
no abnormal findings	4
minimal change esophagitis	2
erosive esophagitis	9
Los Angeles classification grade A	5
Los Angeles classification grade B	4
early esophageal squamous carcinoma	5
esophageal candida	3
esophageal stricture with erosive esophagitis	1
short segment Barrett’s esophagus	1
esophageal ectasia	1
Cowden disease	1
drug-induced esophagitis	1
radiotherapy-induced esophagitis	1
esophageal scar after endoscopic therapy for superficial esophageal cancer	1
