# Supplementary material for: Linked color imaging improves the diagnostic accuracy of eosinophilic esophagitis
Source: DEN Open. 2022 Jul 25;3(1):e146. doi: 10.1002/deo2.146 (PMC9310047; doi:10.1002/deo2.146)
Supplement: Supplementary file 2 — Table S2. Inter‐observer agreement (diffuse type of eosinophilic esophagitis) [file DEO2-3-e146-s002.xlsx]

## Sheet: Sheet1
Supplementary table 2. Inter-observer agreement (diffuse type of EoE）
		κ value(mean)	95%CI		p value*
rings	WLI	0.525733	0.48526	0.56621	ns
	WLI+LCI	0.496622	0.45615	0.5371
exudates	WLI	0.335989	0.27277	0.39921	ns
	WLI+LCI	0.321824	0.2586	0.38505
furrows	WLI	0.680156	0.65352	0.70679	0.0037*
	WLI+LCI	0.735644	0.70901	0.76228
edema	WLI	0.357867	0.30664	0.40909	ns
	WLI+LCI	0.351331	0.3001	0.40256
stricture	WLI	0.307933	0.24327	0.3726	0.0002*
	WLI+LCI	0.501649	0.43699	0.56631
diagnosis	WLI	0.597822	0.56438	0.63126	<0.0001*
	WLI+LCI	0.701378	0.66794	0.73482
*Wilcoxon signed-rank test
EoE, eosinophilic esophagitis
