# Supplementary material for: Linked color imaging improves the diagnostic accuracy of eosinophilic esophagitis
Source: DEN Open. 2022 Jul 25;3(1):e146. doi: 10.1002/deo2.146 (PMC9310047; doi:10.1002/deo2.146)
Supplement: Supplementary file 3 — Table S3. Inter‐observer agreement (localized type of eosinophilic esophagitis) [file DEO2-3-e146-s003.xlsx]

## Sheet: Sheet1
Supplementary table 3. Inter-observer agreement (localized type of EoE）
		κ value(mean)	95%CI		p value*
rings	WLI	0.305404	0.23923	0.37158	ns
	WLI+LCI	0.381308	0.31514	0.44748
exudates	WLI	0.373753	0.29873	0.44878	ns
	WLI+LCI	0.320122	0.2451	0.39515
furrows	WLI	0.393178	0.3374	0.44895	ns
	WLI+LCI	0.456778	0.401	0.51255
edema	WLI	0.234944	0.18253	0.28736	0.0002*
	WLI+LCI	0.082339	0.02933	0.13534
stricture	WLI	0.431747	0.33915	0.52434	ns
	WLI+LCI	0.5088	0.4162	0.6014
diagnosis	WLI	0.32602	0.26856	0.38348	ns
	WLI+LCI	0.360564	0.3031	0.41803
*Wilcoxon signed-rank test
EoE, eosinophilic esophagitis
