# Supplementary material for: Linked color imaging improves the diagnostic accuracy of eosinophilic esophagitis
Source: DEN Open. 2022 Jul 25;3(1):e146. doi: 10.1002/deo2.146 (PMC9310047; doi:10.1002/deo2.146)
Supplement: Supplementary file 4 — Table S4. Intra‐observer agreement (diffuse type of eosinophilic esophagitis) [file DEO2-3-e146-s001.xlsx]

## Sheet: Sheet1
Supplementary table 4. Intra-observer agreement (diffuse type of EoE）
		κ value(mean)	95%CI		p value*
rings	WLI	0.451122	0.362	0.54024	0.0140*
	WLI+LCI	0.640136	0.55102	0.72926
exudates	WLI	0.465884	0.30858	0.62319	ns
	WLI+LCI	0.565654	0.40834	0.72296
furrows	WLI	0.779593	0.7116	0.84759	ns
	WLI+LCI	0.852686	0.78469	0.92068
edema	WLI	0.506819	0.34976	0.66388	ns
	WLI+LCI	0.487309	0.33025	0.64436
stricture	WLI	0.551306	0.44743	0.65519	ns
	WLI+LCI	0.586478	0.4826	0.69036
diagnosis	WLI	0.737031	0.66322	0.81084	ns
	WLI+LCI	0.834774	0.76097	0.90858
*Wilcoxon signed-rank test
EoE, eosinophilic esophagitis
