# Supplementary material for: Linked color imaging improves the diagnostic accuracy of eosinophilic esophagitis
Source: DEN Open. 2022 Jul 25;3(1):e146. doi: 10.1002/deo2.146 (PMC9310047; doi:10.1002/deo2.146)
Supplement: Supplementary file 5 — Table S5. Intra‐observer agreement (localized type of eosinophilic esophagitis) [file DEO2-3-e146-s004.xlsx]

## Sheet: Sheet1
Supplementary table 5. Intra-observer agreement (localized type of EoE）
		κ value(mean)	95%CI		p value*
rings	WLI	0.310954	-0.0735	0.69537	ns
	WLI+LCI	0.510312	0.2385	0.78214
exudates	WLI	0.805195	0.46881	1.1416	ns
	WLI+LCI	0.59519	0.32053	0.8698
furrows	WLI	0.63345	0.4306	0.8363	ns
	WLI+LCI	0.680539	0.47769	0.88339
edema	WLI	0.503466	0.13789	0.86904	ns
	WLI+LCI	0.496574	0.131	0.86215
stricture	WLI	0.954546	0.84819	1.0609	0.0003*
	WLI+LCI	0.592439	0.48033	0.7045
diagnosis	WLI	0.588578	0.37744	0.79971	ns
	WLI+LCI	0.603961	0.38141	0.82652
*Wilcoxon signed-rank test
EoE, eosinophilic esophagitis
